# Supplementary material for: Exogenous dsRNA made accessible to Dicer by two eukaryotic RNA-dependent RNA polymerases in Paramecium tetraurelia
Source: Commun Biol. 2026 Jan 8;9:167. doi: 10.1038/s42003-025-09443-4 (PMC12876857; doi:10.1038/s42003-025-09443-4)
Supplement: Supplementary file 3 — Supplementary Data 1 [file 42003_2025_9443_MOESM3_ESM.xlsx]

## Sheet: Figure 1
Figure 1B
		TS_5'-P/PPP						Lig_5'-P/PPP						Lig_5'-P						Lig_5'-PPP
		1°_antisense	1°_sense	2°_antisense	2°_sense			1°_antisense	1°_sense	2°_antisense	2°_sense			1°_antisense	1°_sense	2°_antisense	2°_sense			1°_antisense	1°_sense	2°_antisense	2°_sense
	15	-1989	4200	-203	7		15	-8892	1096	-115	0		15	-7976	646	-109	2		15	-1217	3927	-74	7
	16	-2679	4344	-213	5		16	-6447	1365	-116	9		16	-5985	917	-114	0		16	-1020	4241	-99	3
	17	-2283	4155	-253	7		17	-4426	1683	-253	1		17	-3959	1160	-188	3		17	-1009	3469	-75	4
	18	-3910	4430	-226	17		18	-8509	3109	-385	5		18	-7930	2282	-420	3		18	-1159	3075	-91	15
	19	-4509	5370	-407	24		19	-12118	3756	-281	14		19	-12534	2790	-278	10		19	-1398	2659	-70	14
Read Length (nt)	20	-9124	6705	-438	19		20	-22030	5326	-460	14		20	-22678	4264	-468	27		20	-1277	2369	-65	5
	21	-17281	6134	-944	21		21	-63665	12739	-1344	19		21	-70011	9933	-1281	36		21	-1500	1832	-77	0
	22	-29450	7273	-1215	26		22	-121152	19336	-2523	104		22	-138024	16792	-2744	81		22	-1541	1379	-53	0
	23	-48978	7161	-2827	29		23	-623560	58400	-20533	153		23	-741633	53187	-24408	175		23	-1755	1138	-58	7
	24	-8149	2170	-404	11		24	-109009	6753	-2627	35		24	-116590	5518	-2740	33		24	-259	120	-5	0
	25	-888	273	-28	7		25	-6366	1062	-222	8		25	-8089	894	-267	16		25	-16	51	-1	0
	26	-347	98	-1	1		26	-1813	232	-19	0		26	-2223	203	-14	6		26	-8	11	0	0
	27	-214	46	-5	3		27	-737	100	-6	1		27	-1006	100	-13	6		27	-10	11	0	0
	28	-104	15	-2	0		28	-515	77	-3	1		28	-530	53	-6	0		28	-2	5	0	0
	29	-35	10	-1	0		29	-265	26	-1	0		29	-302	17	0	1		29	0	10	0	0
	30	-25	2	0	0		30	-141	7	-1	0		30	-130	6	0	0		30	0	6	0	0
												Read Count (negative Read count for antisense orientating reads)

## Sheet: Figure 2 
Figure 2D
		HD_Repl1
		antisenseHD_sense	antisenseHD_antisense			senseHD_sense	senseHD_antisense
	18	120	-2607		18	1263	-769
	19	120	-2946		19	1231	-1034
	20	164	-2657		20	1521	-798
Read Length (nt)	21	358	-3535		21	1648	-2575
	22	680	-7671		22	2151	-4869
	23	2803	-30860		23	6173	-32660
	24	468	-4971		24	1700	-3887
	25	96	-1411		25	762	-546
	26	19	-1065		26	502	-84
	27	9	-924		27	334	-66
	28	9	-543		28	215	-49
	29	1	-335		29	122	-32
	30	0	-139		30	25	-6
			Read Count (negative Read count for antisense orientating reads)
Figure 2E
	HD_Repl1	antisense	sense
	18	-1138	285
	19	-1138	363
	20	-1314	427
	21	-1314	474
	22	-3332	520
Read Length (nt)	23	-19235	1487
	24	-2768	394
	25	-805	226
	26	-459	113
	27	-454	104
	28	-324	69
	29	-174	38
	30	-66	7
		Read Count (negative Read count for antisense orientating reads)

## Sheet: Figure 3
Figure 3 A		antisenseHD_antisense				antisenseHD_sense				senseHD_antisense				senseHD_sense
		no untemp	1 untemp	2 untemp	3 untemp	no untemp	1 untemp	2 untemp	3 untemp	no untemp	1 untemp	2 untemp	3 untemp	no untemp	1 untemp	2 untemp	3 untemp
	HD_Repl1	as	as1	as2	as3	s	s1	s2	s3	as	as1	as2	as3	s	s1	s2	s3
	20	0.0175442	0.00308361	0.000396181	0.000719728	0.00108289	0.000145266	0.000396181	0.000336754	0.0052692	0.00105648	0.000118854	0.000541447	0.0100432	0.000818774	0.000244312	0.000264121
	21	0.0233417	0.00445043	0.000574462	0.000376372	0.00236388	0.000217899	0.000574462	7.26331e-05	0.0170028	0.00242991	0.000369769	0.000290533	0.0108818	0.00104328	0.000191487	0.000264121
	22	0.0506517	0.00937628	0.000977246	0.000779156	0.00449005	0.000726331	0.000977246	9.90452e-05	0.0321501	0.00573802	0.000640492	0.000574462	0.0142031	0.00163094	0.000343357	0.000290533
Read length	23	0.203769	0.033814	0.00472115	0.00344017	0.0185082	0.00375711	0.00472115	0.000449005	0.215654	0.0389248	0.00484661	0.00382975	0.0407604	0.00639172	0.00138663	0.000699919
	24	0.0328236	0.00972624	0.00136022	0.000620683	0.00309021	0.00326849	0.00136022	0.000158472	0.0256659	0.0100696	0.00121495	0.000495226	0.0112251	0.00472115	0.00118854	0.000581065
	25	0.00931685	0.00265441	0.00260819	0.000356563	0.000633889	0.000891407	0.00260819	0.000171678	0.00360525	0.00216579	0.00271384	0.000376372	0.0050315	0.00220541	0.00422593	0.000363166
	26	0.00703221	0.00145266	0.000812171	0.00145927	0.000125457	0.000244312	0.000812171	0.00103667	0.000554653	0.000468814	0.000772553	0.00169697	0.00331471	0.000713125	0.00209976	0.00190167
	27	0.00610118	0.000957437	0.000409387	0.000521638	5.94271e-05	3.96181e-05	0.000409387	0.000455608	0.000435799	0.000237708	0	0	0.00220541	0.000343357	0	0
						Ratio of reads mapping to Heteroduplex strand sequences harboring non-templated nucleotides (percent ratio scaled to 100%=1)
not shown replicates:
		no untemp	1 untemp	2 untemp	3 untemp	no untemp	1 untemp	2 untemp	3 untemp	no untemp	1 untemp	2 untemp	3 untemp	no untemp	1 untemp	2 untemp	3 untemp
	HD_Repl2	as	as1	as2	as3	s	s1	s2	s3	as	as1	as2	as3	s	s1	s2	s3
	20	0.00869477	0.00182209	0.000212664	0.000308252	0.0011515	0.000128932	0.000212664	7.70629e-05	0.00626803	0.00147012	0.000132637	0.000393465	0.00177541	0.000153385	7.40989e-05	0.000147457
	21	0.0201105	0.0051195	0.000378646	0.000237858	0.0024423	0.000174873	0.000378646	3.48265e-05	0.0349954	0.00637992	0.000356416	0.000311957	0.00417622	0.000280835	5.70562e-05	5.40922e-05
	22	0.0530267	0.0114772	0.000783967	0.000679487	0.00346338	0.000421623	0.000783967	6.59481e-05	0.0395629	0.00884445	0.00071876	0.000729134	0.00547072	0.000550555	0.000100775	0.000111889
Read length	23	0.273475	0.0488445	0.00514914	0.00350562	0.0101864	0.00204587	0.00514914	0.00023934	0.21298	0.0432108	0.00420956	0.00360047	0.0150087	0.00294988	0.000409026	0.000231189
	24	0.0453026	0.0133549	0.00171687	0.000627618	0.00177022	0.00145382	0.00171687	0.000110407	0.030219	0.0112119	0.00127598	0.000447558	0.00268979	0.00151606	0.000338632	0.000172651
	25	0.00321738	0.00261347	0.00239191	0.000370495	0.000447558	0.000565375	0.00239191	8.07678e-05	0.00262755	0.0021748	0.00176281	0.000297878	0.000549073	0.00059946	0.00102553	0.000101516
	26	0.000637251	0.000617244	0.000640956	0.000754327	5.26102e-05	8.22498e-05	0.000640956	0.000327517	0.000211182	0.000403098	0.00042681	0.000643179	9.92926e-05	0.00013486	0.000587605	0.000411249
	27	0.000414213	0.000146716	0.000240822	0.00034456	1.03739e-05	5.92792e-06	0.000240822	9.78106e-05	8.29908e-05	5.92792e-05	0	0	3.40855e-05	1.18558e-05	0	0
		no untemp	1 untemp	2 untemp	3 untemp	no untemp	1 untemp	2 untemp	3 untemp	no untemp	1 untemp	2 untemp	3 untemp	no untemp	1 untemp	2 untemp	3 untemp
	HD_Repl3	as	as1	as2	as3	s	s1	s2	s3	as	as1	as2	as3	s	s1	s2	s3
	20	0.0362068	0.00379937	0.000884541	0.000742064	0.00116356	0.000106857	0.000884541	0.000825176	0.00696947	0.000748001	0.000172159	0.000356191	0.0458536	0.00376375	0.000599588	0.000468985
	21	0.0332801	0.00406651	0.000653017	0.000474921	0.00159099	0.00013654	0.000653017	5.93651e-05	0.013648	0.00157911	0.000249334	0.000189968	0.0293798	0.0016088	0.000593651	0.000368064
	22	0.0516061	0.00571686	0.00092016	0.000730191	0.00252896	0.00025527	0.00092016	4.15556e-05	0.0284478	0.00331258	0.000498667	0.000457112	0.0277413	0.00172753	0.00052835	0.000189968
Read length	23	0.178802	0.0178155	0.00363908	0.00247553	0.0133097	0.00168003	0.00363908	0.000154349	0.205825	0.0249334	0.00397746	0.00267143	0.0488635	0.00455331	0.00107451	0.000504604
	24	0.0334404	0.00626896	0.00109232	0.000480858	0.00268924	0.0010567	0.00109232	0.000100921	0.0184269	0.00542597	0.000759874	0.00027308	0.0201842	0.00257645	0.000492731	0.000385873
	25	0.0170319	0.00231524	0.00207778	0.000279016	0.000540223	0.000296826	0.00207778	3.56191e-05	0.0037875	0.0010567	0.0012526	0.000225588	0.0106798	0.00139508	0.00131791	0.000225588
	26	0.00885134	0.00106857	0.000914223	0.000943906	0.000100921	5.93651e-05	0.000914223	0.000207778	0.00103295	0.000302762	0.000320572	0.000540223	0.00331851	0.000552096	0.000558032	0.00052835
	27	0.00544378	0.000712382	0.000558032	0.000302762	5.93651e-06	2.37461e-05	0.000558032	3.56191e-05	0.000439302	0.000112794	0	0	0.000546159	8.90477e-05	0	0
		no untemp	1 untemp	2 untemp	3 untemp	no untemp	1 untemp	2 untemp	3 untemp	no untemp	1 untemp	2 untemp	3 untemp	no untemp	1 untemp	2 untemp	3 untemp
	HD_Repl4	as	as1	as2	as3	s	s1	s2	s3	as	as1	as2	as3	s	s1	s2	s3
	20	0.012026	0.0030065	0.00126079	0.00077587	0.0041703	0.000484919	0.00126079	0.000484919	0.00533411	0.00184269	0.000290951	0.000969838	0.011929	0.00174571	0.000678887	0.000678887
	21	0.0167782	0.00349142	0.000969838	0.000581903	0.00572204	0.000290951	0.000969838	9.69838e-05	0.011929	0.00193968	0.000581903	0.000193968	0.018039	0.00310348	0.00077587	0.000581903
	22	0.0431578	0.00610998	0.00126079	0.00106682	0.0115411	0.00135777	0.00126079	0.000387935	0.0229852	0.0035884	0.00106682	0.000969838	0.0267675	0.00387935	0.00106682	0.00077587
Read length	23	0.146155	0.0257007	0.00552808	0.00397634	0.0621666	0.0128019	0.00552808	0.000872854	0.155562	0.0363689	0.00475221	0.00446125	0.137232	0.0214334	0.00533411	0.00223063
	24	0.0108622	0.00581903	0.00145476	0.000969838	0.006013	0.00320047	0.00145476	0.000484919	0.0128988	0.00785569	0.000581903	0.000193968	0.0171661	0.00562506	0.00145476	0.00116381
	25	0.00310348	0.000969838	0.00174571	0.000484919	0.000969838	0.00106682	0.00174571	0.000290951	0.00203666	0.00232761	0.00184269	9.69838e-05	0.0065949	0.00310348	0.00290951	0.000484919
	26	0.0024246	0.000581903	0.000290951	0.00213364	0	9.69838e-05	0.000290951	0.00106682	9.69838e-05	0.000290951	0.000387935	0.00126079	0.00543109	0.000678887	0.000581903	0.000969838
	27	0.00135777	0	9.69838e-05	0.000387935	0	9.69838e-05	9.69838e-05	0.000193968	0.000290951	0	0	0	0.0030065	0.000581903	0	0
						Ratio of reads mapping to Heteroduplex strand sequences harboring non-templated nucleotides (percent ratio scaled to 100%=1)

## Sheet: Figure 4
Figure 4 C
	secondary_antisense	secondary_sense	antisenseHD_antisense	antisenseHD_sense	senseHD_antisense	senseHD_sense
HD_Rep4	9.0533e-05	1.61666e-05	0.00243631	0.00103628	0.00259312	0.00228757
Rdr1_5.28	3.68398e-06	2.76298e-06	5.43387e-05	0	2.76298e-06	0.000178673
Rdr1_3.1	2.82171e-05	0	5.64342e-05	0	0	0.000465582
Rdr2_3.7	5.22789e-05	2.09116e-05	0.000614277	0.000367259	0.000806402	0.00137101
Rdr2_1.24	1.02644e-05	3.00036e-05	0.00138885	1.26331e-05	4.18472e-05	0.00631656
		Ratio of mapped 23nt reads to total reads (percent scaled to 100%=1)
Figure 4 D
	secondary_antisense	secondary_sense	antisenseHD_antisense	antisenseHD_sense	senseHD_antisense	senseHD_sense
HD_Rep4	56	10	1507	641	1604	1415
Rdr1_5.28	4	3	59	0	3	194
Rdr1_3.1	2	0	4	0	0	33
Rdr2_3.7	40	16	470	281	617	1049
Rdr2_1.24	13	38	1759	16	53	8000
		Read count
Figure 4 E
		RdRP1 5.28						RdRP1 3.1
		senseHD_sense	senseHD_antisense	antisenseHD_sense	antisenseHD_antisense			senseHD_sense	senseHD_antisense	antisenseHD_sense	antisenseHD_antisense
	18	129	-6	2	-57		18	17	0	0	-4
	19	142	-2	1	-48		19	13	0	0	-3
	20	183	-3	0	-65		20	22	0	0	-8
	21	190	-1	0	-50		21	19	0	0	-5
	22	237	-7	0	-69		22	31	0	0	-5
	23	194	-3	0	-59		23	33	0	0	-4
	24	185	-4	0	-46		24	45	0	0	-8
	25	152	-2	1	-48		25	35	0	0	-11
	26	195	-1	0	-45		26	30	0	0	-1
	27	157	0	0	-25		27	35	0	0	-10
	28	145	-1	0	-26		28	22	0	0	-7
	29	138	0	0	-41		29	17	0	0	-3
	30	138	0	1	-35		30	28	0	0	-5
Read Length
		RdRP2 3.7						RdRP2 1.24
		senseHD_sense	senseHD_antisense	antisenseHD_sense	antisenseHD_antisense			senseHD_sense	senseHD_antisense	antisenseHD_sense	antisenseHD_antisense
	18	357	-4	10	-94		18	7802	-32	56	-1974
	19	262	-5	5	-90		19	7718	-27	6	-1952
	20	336	-21	16	-79		20	9817	-31	11	-2076
	21	343	-55	24	-114		21	9587	-44	8	-2099
	22	346	-104	48	-189		22	8731	-30	21	-2094
	23	1049	-617	281	-470		23	8000	-53	16	-1759
	24	318	-77	26	-81		24	7976	-21	20	-1612
	25	211	-14	6	-55		25	7558	-37	11	-1413
	26	330	-2	2	-54		26	9435	-24	8	-1112
	27	205	-1	0	-44		27	8305	-19	13	-1037
	28	172	-4	0	-19		28	6978	-10	6	-833
	29	155	-1	0	-29		29	7042	-16	6	-802
	30	169	-1	0	-41		30	6502	-15	5	-679
					Read Count (negative Read count for antisense orientating reads)

## Sheet: Figure 5
Figure 5 A
		antisense_ssRNA_antisense	antisense_ssRNA_sense
	WT	0.020178	0.00241466
	Rdr1_5.28_1	0.00698686	0.0021645
	Rdr1_5.28_2	0.00634636	0.00229862
	Rdr1_3.1_1	0.0033984	0.00124078
	Rdr1_3.1_2	0.00358988	0.00141439
	Rdr2_3.7_1	0.0172777	0.00742483
	Rdr2_3.7_2	0.0330144	0.00932177
	Rdr2_1.24_1	0.0230731	0.00394814
	Rdr2_1.24_2	0.0238591	0.00421049
		Ratio of 23nt siRNAs mapping to the fed ssRNA sequence to total reads (percent scaled to 100%=1)
		Replicates used to calculate mean value and standard deviation as displayed in the manuscript
Figure 5 B
		sense_ssRNA_antisense	sense_ssRNA_sense
	WT	0.00378766	0.000536415
	Rdr1_5.28_1	0.000110381	0.000207176
	Rdr1_5.28_2	9.62466e-05	0.00019784
	Rdr1_3.1_1	0.000122186	0.000109137
	Rdr1_3.1_2	4.89728e-05	5.98556e-05
	Rdr2_3.7_1	0.00190793	0.000411244
	Rdr2_3.7_2	0.00231507	0.000570048
	Rdr2_1.24_1	0.00245381	0.000634206
	Rdr2_1.24_2	0.00543552	0.00117509
		Ratio of 23nt siRNAs mapping to the fed ssRNA sequence to total reads (percent scaled to 100%=1)
		Replicates used to calculate mean value and standard deviation as displayed in the manuscript

## Sheet: Suppl Figure 1
Suppl. Figure 1 B
Sample	Phosphate included	1°_antisense	1°_sense	Sum 1°	2°_antisense	2°_sense	Sum 2°	Ratio 2°/1°+2°
Lig	5'-P	741633	53187	794820	24408	175	24583	0.0300011
Lig	5'-P/PPP	623560	58400	681960	20533	153	20686	0.0294401
Lig	5'-PPP	1755	1138	2893	58	7	65	0.0219743
TS	5'-P/PPP	48978	7161	56139	2827	29	2856	0.0484109
		Ratio 2° to 1°+2° displayed in Figure

## Sheet: Suppl Figure 2
Suppl Figure 2 B
		secondary_antisense	secondary_sense	antisenseHD_antisense	antisenseHD_sense	senseHD_antisense	senseHD_sense
	HD_Repl1	456	44	30860	2803	32660	6173
	HD_Repl2	13988	257	369067	13747	287427	20255
	HD_Repl3	602	35	30119	2242	34671	8231
	HD_Repl4	56	10	1507	641	1604	1415
	Invitro_Dicer_HD	0	667	30663	737	518	418943
				Read count
Suppl Figure 2 C
		HD_Repl2							HD_Repl3
		senseHD_sense	senseHD_antisense	antisenseHD_sense	antisenseHD_antisense			senseHD_sense	senseHD_antisense	antisenseHD_sense	antisenseHD_antisense
	18	1386	-6793	802	-8523		18	9454	-1103	182	-35175
	19	1399	-8508	891	-10570		19	8354	-1316	179	-10791
	20	2396	-8459	1554	-11734		20	7724	-1174	196	-6099
Read Length (nt)	21	5636	-47228	3296	-27140		21	4949	-2299	268	-5606
	22	7383	-53392	4674	-71562	Read Length (nt)	22	4673	-4792	426	-8693
	23	20255	-287427	13747	-369067		23	8231	-34671	2242	-30119
	24	3630	-40782	2389	-61138		24	3400	-3104	453	-5633
	25	741	-3546	604	-4342		25	1799	-638	91	-2869
	26	134	-285	71	-860		26	559	-174	17	-1491
	27	46	-112	14	-559		27	92	-74	1	-917
	28	7	-47	0	-238		28	8	-6	1	-136
	29	5	-2	0	-35		29	4	-1	1	-9
	30	0	0	0	-12		30	1	0	0	-12
			Read Count (negative Read count for antisense orientating reads)						Read Count (negative Read count for antisense orientating reads)
		HD_Repl4
		senseHD_sense	senseHD_antisense	antisenseHD_sense	antisenseHD_antisense
	18	108	-32	22	-80
	19	111	-65	19	-117
	20	123	-55	43	-124
	21	186	-123	59	-173
	22	276	-237	119	-445
Read Length (nt)	23	1415	-1604	641	-1507
	24	177	-133	62	-112
	25	68	-21	10	-32
	26	56	-1	0	-25
	27	31	-3	0	-14
	28	52	0	0	-7
	29	47	0	1	-10
	30	45	0	0	-15
			Read Count (negative Read count for antisense orientating reads)
Suppl Figure 2 D
	HD_Repl2	antisense	sense		HD_Repl3	antisense	sense		HD_Repl4	antisense	sense
	18	-2718	528		18	-4020	1554		18	-50	44
	19	-3286	553		19	-3735	1274		19	-55	52
	20	-5913	650		20	-3047	1177		20	-78	88
	21	-7566	1440		21	-2870	1181		21	-71	61
	22	-19248	1779		22	-5094	802		22	-152	86
Read Length (nt)	23	-106315	5221	Read Length (nt)	23	-15971	995		23	-800	409
	24	-20047	878		24	-4292	603	Read Length (nt)	24	-92	47
	25	-2106	310		25	-2431	384		25	-19	42
	26	-528	51		26	-2050	278		26	-20	22
	27	-292	10		27	-1059	21		27	-15	16
	28	-171	6		28	-119	4		28	-18	15
	29	-10	3		29	-3	0		29	-12	19
	30	-4	5		30	-1	0		30	-6	21
			Read Count (negative Read count for antisense orientating reads)

## Sheet: Suppl Figure 3
Suppl. Figure 3 A
	secondary_antisense	secondary_sense	antisenseHD_antisense	antisenseHD_sense	senseHD_antisense	senseHD_sense
SHD	374	21	27609	4018	18135	3684
Invitro_Dicer_SHD	16	3	13636	2135	430	223297
			Read count
Suppl. Figure 3 B
		SHD
		antisenseHD_sense	antisenseHD_antisense	senseHD_sense	senseHD_antisense
	18	225	-1199	2490	-893
	19	261	-2788	2631	-1400
	20	409	-1913	3527	-1317
Read Length (nt)	21	468	-2862	2098	-1720
	22	947	-6206	2587	-3713
	23	4018	-27609	3684	-18135
	24	742	-3848	2002	-2748
	25	164	-1534	1376	-610
	26	47	-1175	1055	-461
	27	36	-762	570	-339
	28	22	-660	368	-246
	29	6	-442	182	-186
	30	1	-355	48	-135
			Read Count (negative Read count for antisense orientating reads)

## Sheet: Suppl Figure 6
Suppl. Figure 6A
	antisenseHD_sense	antisenseHD_antisense	senseHD_sense	senseHD_antisense
Inside MM Area	2803	30860	6173	32660
Outside MM Area	0	19235	1487	0
Suppl. Figure 6B
	RdRP1_3.1	antisense	sense		RdRP1_5.28	antisense	sense		RdRP2_1.24	antisense	sense		RdRP2_3.7	antisense	sense
	18	-5	2		18	-90	44		18	-2615	2049		18	-335	105
	19	-5	5		19	-64	52		19	-1761	2181		19	-260	93
	20	-5	7		20	-77	63		20	-2177	2562		20	-254	120
	21	-9	5		21	-48	52		21	-1888	2751		21	-201	97
Read Length (nt)	22	-10	6		22	-73	86		22	-2492	3012		22	-348	109
	23	-11	18		23	-69	58		23	-2220	2973		23	-467	206
	24	-14	9		24	-102	90		24	-3203	2736		24	-399	89
	25	-9	16		25	-90	62		25	-2025	2441		25	-195	74
	26	-11	6		26	-84	66		26	-2312	2123		26	-214	76
	27	-8	10		27	-53	46		27	-2546	2004		27	-215	54
	28	-14	7		28	-81	41		28	-2666	1843		28	-188	62
	29	-4	7		29	-25	36		29	-681	1641		29	-48	54
	30	-3	10		30	-21	51		30	-457	1507		30	-12	40

## Sheet: Suppl Figure 8
Suppl. Figure 8A
		secondary_antisense	secondary_sense	antisense_ssRNA_antisense	antisense_ssRNA_sense
	WT	0.000383559	2.25209e-05	0.020178	0.00241466
	Rdr1_5.28_1	0.000130506	3.97885e-05	0.00698686	0.0021645
	Rdr1_5.28_2	5.03065e-05	1.54789e-05	0.00634636	0.00229862
	Rdr1_3.1_1	7.64029e-05	2.90331e-05	0.0033984	0.00124078
	Rdr1_3.1_2	0.000114245	3.86182e-05	0.00358988	0.00141439
	Rdr2_3.7_1	0.000148816	3.54323e-05	0.0172777	0.00742483
	Rdr2_3.7_2	0.000239464	5.70637e-05	0.0330144	0.00932177
	Rdr2_1.24_1	0.000108694	3.069e-05	0.0230731	0.00394814
	Rdr2_1.24_2	0.000170494	5.1846e-05	0.0238591	0.00421049
		Ratio of 23nt siRNAs mapping to the fed ssRNA sequence to total reads (percent scaled to 100%=1)
		Replicates used to calculate mean value and standard deviation as displayed in the manuscript
Only the marked replicate is displayed in the figure
		WT_4				WT_1				WT_2				WT_3
		antisense_ssRNA_sense	antisense_ssRNA_antisense			antisense_ssRNA_sense	antisense_ssRNA_antisense			antisense_ssRNA_sense	antisense_ssRNA_antisense			antisense_ssRNA_sense	antisense_ssRNA_antisense
	18	485	1249		18	7176	29873		18	4366	19502		18	5643	23731
	19	517	1789		19	6655	32471		19	4744	21603		19	6597	26939
	20	582	1671		20	6287	35352		20	5244	22071		20	7772	24887
Read Length (nt)	21	769	3603		21	6800	63289		21	6632	47590		21	10498	59754
	22	1066	5812		22	9372	157395		22	14240	127387		22	23467	148947
	23	3431	28671		23	9486	510301		23	27468	646707		23	68518	849152
	24	899	5463		24	459	29603		24	2044	74361		24	14656	178686
	25	396	1592		25	21	582		25	196	3724		25	2429	31348
	26	218	786		26	7	47		26	19	147		26	118	2444
	27	107	570		27	2	33		27	4	37		27	13	209
	28	36	223		28	1	17		28	3	14		28	5	46
	29	12	41		29	3	13		29	2	13		29	4	31
	30	4	6		30	0	5		30	1	9		30	1	20
			Read count
		RdRP1 3.1_1				RdRP1 3.1_2				RdRP1 5.28_1				RdRP1 5.28_2
		antisense_ssRNA_sense	antisense_ssRNA_antisense			antisense_ssRNA_sense	antisense_ssRNA_antisense			antisense_ssRNA_sense	antisense_ssRNA_antisense			antisense_ssRNA_sense	antisense_ssRNA_antisense
	18	843	1786		18	1088	1875		18	1535	2872		18	1824	4055
	19	983	1852		19	1308	1967		19	1946	4941		19	2041	4326
	20	1056	2324		20	1316	2528		20	2072	7503		20	2047	5932
Read Length (nt)	21	852	3660		21	1095	4072		21	1692	10570		21	1562	8023
	22	898	3156		22	1126	3471		22	1709	6004		22	1583	4624
	23	812	2224		23	879	2231		23	1360	4390		23	1188	3280
	24	547	2452		24	659	2181		24	1249	5528		24	982	4261
	25	156	803		25	220	918		25	1031	3111		25	445	1933
	26	25	117		26	47	222		26	882	2497		26	172	773
	27	3	14		27	5	23		27	346	2249		27	19	171
	28	2	4		28	1	1		28	56	692		28	7	14
	29	0	0		29	1	1		29	17	117		29	1	2
	30	0	1		30	1	1		30	2	16		30	0	1
			Read count
		RdRP2 1.24_1				RdRP2 1.24_2				RdRP2 3.7_1				RdRP2 3.7_2
		antisense_ssRNA_sense	antisense_ssRNA_antisense			antisense_ssRNA_sense	antisense_ssRNA_antisense			antisense_ssRNA_sense	antisense_ssRNA_antisense			antisense_ssRNA_sense	antisense_ssRNA_antisense
	18	734	2262		18	405	1069		18	1570	3203		18	957	2031
	19	934	5244		19	562	2533		19	2189	4585		19	1039	2322
	20	1398	5330		20	968	2781		20	2668	6978		20	1812	2419
Read Length (nt)	21	2329	10344		21	1678	6011		21	2504	11947		21	1567	3912
	22	4354	14221		22	3237	9573		22	3811	9870		22	2801	6318
	23	6175	36087		23	4223	23930		23	8382	19505		23	9148	32399
	24	626	5623		24	380	3072		24	3168	10183		24	2273	7627
	25	20	495		25	21	256		25	1617	4562		25	399	2645
	26	3	10		26	2	19		26	1023	3023		26	61	393
	27	5	2		27	1	3		27	228	1728		27	8	45
	28	1	2		28	3	4		28	52	331		28	0	6
	29	1	2		29	1	3		29	2	42		29	0	1
	30	1	3		30	0	1		30	1	10		30	0	2
			Read count
Suppl. Figure 8 B
		secondary_antisense	secondary_sense	sense_ssRNA_antisense	sense_ssRNA_sense
	WT	7.43546e-05	1.59331e-05	0.00378766	0.000536415
	Rdr1_5.28_1	0.000134155	7.98137e-05	0.000110381	0.000207176
	Rdr1_5.28_2	0.00016754	6.2382e-05	9.62466e-05	0.00019784
	Rdr1_3.1_1	5.10096e-05	1.66078e-05	0.000122186	0.000109137
	Rdr1_3.1_2	2.35795e-05	8.16213e-06	4.89728e-05	5.98556e-05
	Rdr2_3.7_1	9.86765e-05	3.03196e-05	0.00190793	0.000411244
	Rdr2_3.7_2	5.77263e-05	1.38303e-05	0.00231507	0.000570048
	Rdr2_1.24_1	7.63703e-05	9.96135e-06	0.00245381	0.000634206
	Rdr2_1.24_2	7.93047e-05	1.38469e-05	0.00543552	0.00117509
		Ratio of 23nt siRNAs mapping to the fed ssRNA sequence to total reads (percent scaled to 100%=1)
		Replicates used to calculate mean value and standard deviation as displayed in the manuscript
Only the first replicate is displayed in the figure
		WT_4				WT_1				WT_2				WT_3
		sense_ssRNA_sense	sense_ssRNA_antisense			sense_ssRNA_sense	sense_ssRNA_antisense			sense_ssRNA_sense	sense_ssRNA_antisense			sense_ssRNA_sense	sense_ssRNA_antisense
	18	118	99		18	2651	2665		18	2518	2831		18	2658	3909
	19	120	133		19	2603	2529		19	2471	2874		19	2392	3474
	20	132	148		20	2540	3072		20	2372	3514		20	2019	3892
Read Length (nt)	21	179	272		21	2736	4505		21	2571	5908		21	1591	5362
	22	256	686		22	3176	8432		22	3229	11665		22	1013	9143
	23	606	4279		23	5813	52300		23	5013	73159		23	445	25777
	24	185	672		24	1886	7306		24	606	6711		24	31	692
	25	90	160		25	510	2434		25	65	612		25	7	24
	26	64	79		26	89	729		26	12	51		26	6	9
	27	25	57		27	15	143		27	4	5		27	1	5
	28	8	20		28	3	14		28	2	1		28	1	3
	29	0	6		29	1	1		29	0	0		29	2	0
	30	0	1		30	2	2		30	1	1		30	0	1
			Read count
		RdRP1 3.1_1				RdRP1 3.1_2				RdRP1 5.28_1				RdRP1 5.28_2
		sense_ssRNA_sense	sense_ssRNA_antisense			sense_ssRNA_sense	sense_ssRNA_antisense			sense_ssRNA_sense	sense_ssRNA_antisense			sense_ssRNA_sense	sense_ssRNA_antisense
	18	75	44		18	36	44		18	161	88		18	227	108
	19	118	77		19	52	63		19	172	87		19	267	56
	20	123	81		20	56	48		20	213	91		20	232	53
Read Length (nt)	21	121	82		21	68	68		21	161	77		21	183	44
	22	163	91		22	100	63		22	167	110		22	181	96
	23	92	103		23	66	54		23	122	65		23	111	54
	24	82	84		24	35	48		24	111	53		24	113	44
	25	75	88		25	20	61		25	83	69		25	29	35
	26	41	52		26	6	17		26	26	43		26	8	9
	27	21	44		27	2	4		27	8	6		27	1	5
	28	3	18		28	2	2		28	4	3		28	1	1
	29	1	3		29	1	0		29	1	2		29	0	0
	30	0	0		30	0	0		30	0	0		30	1	0
			Read count
		RdRP2 1.24_1				RdRP2 1.24_2				RdRP2 3.7_1				RdRP2 3.7_2
		sense_ssRNA_sense	sense_ssRNA_antisense			sense_ssRNA_sense	sense_ssRNA_antisense			sense_ssRNA_sense	sense_ssRNA_antisense			sense_ssRNA_sense	sense_ssRNA_antisense
	18	18	21		18	308	197		18	115	123		18	77	140
	19	21	31		19	366	256		19	188	202		19	163	298
	20	41	27		20	403	270		20	179	253		20	204	332
Read Length (nt)	21	47	58		21	479	555		21	246	455		21	279	581
	22	90	182		22	620	1362		22	334	747		22	528	947
	23	191	739		23	1867	8636		23	746	3461		23	948	3850
	24	49	103		24	371	856		24	222	795		24	313	940
	25	15	22		25	218	165		25	65	231		25	144	357
	26	3	14		26	106	81		26	11	78		26	42	136
	27	0	2		27	61	56		27	1	16		27	8	35
	28	1	1		28	13	19		28	0	3		28	1	6
	29	0	0		29	1	2		29	1	0		29	0	2
	30	0	0		30	0	1		30	0	1		30	0	0
			Read count
